# Supplementary material for: A three-component monooxygenase from Rhodococcus wratislaviensis may expand industrial applications of bacterial enzymes
Source: Commun Biol. 2021 Jan 4;4:16. doi: 10.1038/s42003-020-01555-3 (PMC7782822; doi:10.1038/s42003-020-01555-3)
Supplement: Supplementary file 3 — Supplementary Data 1 [file 42003_2020_1555_MOESM3_ESM.xlsx]

## Sheet: Fig1A
	Reaction time (hour)	Sample	Aib			D-MeSer			NH3			L-Ala			Amma
			Concentration (mM)	Mean	SD	Concentration (mM)	Mean	SD	Concentration (mM)	Mean	SD	Concentration (mM)	Mean	SD	Concentration (mM)	Mean	SD
	0	1	9.26	8.36	0.98	0.65	0.64	0.02	2.17	2.1	0.12	0.66	0.82	0.15	0	0	0
		2	7.31			0.65			1.96			0.95			0
		3	8.51			0.61			2.18			0.86			0
	2.2	1	1.06	1.34	0.58	0.73	0.74	0.02	4.52	4.64	0.2	0	0.61	0.53	0	0	0
		2	0.95			0.73			4.87			0.85			0
		3	2			0.77			4.53			0.98			0
	4.3	1	0	0.02	0.02	0.04	0.04	0.02	5.45	5.66	0.2	0	0	0	0	0	0
		2	0.03			0.03			5.68			0			0
		3	0.03			0.06			5.85			0			0
	7.2	1	0.02	0.02	0.01	0.05	0.04	0.01	5.23	5.39	0.5	0	0	0	0	0	0
		2	0.01			0.05			5			0			0
		3	0.03			0.03			5.95			0			0
	9	1	0.01	0.01	0	0.06	0.06	0.01	5.4	5.36	0.09	0	0	0	0	0	0
		2	0.01			0.06			5.43			0			0
		3	0.01			0.07			5.26			0			0

## Sheet: Fig1B
	Reaction time (hour)	Sample	Aib			D-MeSer			NH3			L-Ala			Amma
			Concentration (mM)	Mean	SD	Concentration (mM)	Mean	SD	Concentration (mM)	Mean	SD	Concentration (mM)	Mean	SD	Concentration (mM)	Mean	SD
	0	1	9.33	8.67	0.76	0.8	0.87	0.16	0.62	0.67	0.14	0	0	0	0.79	0.67	0.16
		2	8.84			0.76			0.57			0			0.73
		3	7.84			1.05			0.83			0			0.49
	2.2	1	5.83	6.57	1.07	1.65	1.74	0.32	1.16	1.18	0.1	0	0	0	2.03	2.13	0.52
		2	7.8			2.1			1.29			0			2.69
		3	6.09			1.49			1.1			0			1.67
	4.3	1	3.45	4.9	1.26	2.07	2.48	0.36	1.26	1.36	0.1	0	0	0	2.69	3.14	0.4
		2	5.75			2.61			1.38			0			3.37
		3	5.5			2.76			1.45			0			3.38
	7.2	1	2.51	3.11	0.52	3.13	3.13	0.1	1.37	1.32	0.05	0	0	0	4.7	4.74	0.58
		2	3.47			3.03			1.27			0			4.19
		3	3.34			3.23			1.33			0			5.34
	9	1	1.17	2.14	0.86	2.71	3.13	0.37	1.26	1.25	0.03	0	0	0	4.97	5.42	0.39
		2	2.81			3.4			1.28			0			5.69
		3	2.44			3.28			1.23			0			5.6
